# Supplementary material for: Analysis of Cushioned Landing Strategies of Cats Based on Posture Estimation
Source: Biomimetics (Basel). 2024 Nov 13;9(11):691. doi: 10.3390/biomimetics9110691 (PMC11592395; doi:10.3390/biomimetics9110691)
Supplement: Supplementary file 1 [file biomimetics-09-00691-s001.zip]

Archive with 7 entries (7 files):
- Movie S1.mp4
- Movie S2.mp4
- Movie S3.mp4
- Movie S4.mp4
- Movie S5.mp4
- Movie S6.mp4
- SuppMater_v2.pdf
